# Supplementary material for: Ningmitai capsule promotes calculi expulsion after RIRS for 10–20-mm upper urinary stones: a multicenter, prospective, randomized controlled trial
Source: Urolithiasis. 2022 Jan 25;50(2):205–14. doi: 10.1007/s00240-021-01296-w (PMC8786453; doi:10.1007/s00240-021-01296-w)
Supplement: Supplementary file 1 — Supplementary file1 (XLSX 36 kb) [file 240_2021_1296_MOESM1_ESM.xlsx]

## Sheet: Sheet1
Hospital	Random Number/ set seed= 20190606	Rank of Random Number	Name	Number	Group /1:NMT, 2:control	Age / yrs	Sex	Stone Location	Fragment Location	maximum CT Value /Hu	Size /mm	D-J stenting	Composition	Urine Cultrue	View 1 /d	Urinalysis1（WBC count）	Urinalysis1（RBC count）	Pain Score 1	View 2 /d	Urinalysis2（WBC count）	Urinalysis2（RBC count）	Pain Score 2	View 3 /d	Urinalysis3（WBC count）	Urinalysis3（RBC count）	Pain Score 3	View 4 /d	Urinalysis4（WBC count）	Urinalysis4（RBC count）	Pain Score 4	Exclusion Time /d	Stone Free Time /d	Analgesic medication	Remark
The Second Affiliated Hospital of Zhengzhou University	45	47	KYJU	1	1	42	Male	proximal ureter	lower calyx	1132	5*12	1	calcium oxalate	-	1	6.8	9.4	3.5	9	21.1	355.6	2.7	14	19.7	713.5	2.1	31	59.7	1449.7	1.7	3	14	0
	6	7	GUBA	2	1	37	Male	mid calyx	lower calyx	978	11*10	1	calcium oxalate	-	3	16.1	184.3	4.7	7	7.3	360.1	3.6	21	6.5	936.7	3.7	30	1.4	7.9	0	7	14	0
	5	6	LIBO	3	1	37	Male	lower calyx	lower calyx	1350	14*11	1	calcium oxalate	-	2	19.4	138.6	5.5	7	10.7	110.6	3.5	14	5.1	79.8	2.1	28	23.7	289.5	1.7	3	28	0
	102	103	WZCH	4	2	37	Male	mid calyx	lower calyx	1560	19*20	1	calcium oxalate	-	3	30.7	141.2	3.1	7	117.7	714	3.4	16	122.7	851.6	2	40	67.2	697.6	2.6	1	40	0
	65	70	WAQI	5	2	29	Female	proximal ureter	lower calyx	1675	13*10	1	calcium oxalate and carbonated apatite 6:4	·	3	48.1	1494.9	6.8	7	54.9	2071.1	4.7	21	42.7	1178.6	5.1	30	13.7	136.6	1.3	3	30	1
	10	12	ZYTA	6	1	27	Male	proximal ureter	lower calyx	1046	8*13	1	calcium oxalate	-	2	5.4	8.6	1.7	6	2.7	611.5	3.9	14	5.3	512.7	2.3	34	4.5	675.2	1.5	2	34	0
	67	71	MYHU	7	2	46	Female	mid calyx	lower calyx	1121	10*6	1	calcium oxalate	-	2	29	141.3	5	7	56.4	33.9	3.8	12	149.6	7	7.1	28	1.4	0.4	0	7	21	0	fever in 12 days after RIRS，
	12	15	YBJI	8	1	54	Female	proximal ureter	lower calyx	898	14*8	1	calcium oxalate	-	2	35.7	1201.6	4.3	7	3	4349.9	3.7	14	7.2	30.1	1.3	28	0	3.7	0	1	21	0
	68	75	MRSE	9	2	30	Male	mid calyx	lower calyx	1214	19*14	1	calcium oxalate	-	2	207.5	1556.3	8.5	7	28.6	1388	6.7	20	15.8	1041.1	3.7	36	21	3393.1	3.1	1	36	1
	3	3	CHYU	10	1	60	Male	proximal ureter	lower calyx	1318	17*10	1	calcium oxalate	-	1	55	883.6	5.5	7	18	523.8	4.7	15	5.3	483.1	3	37	3.1	648.3	2.3	1	15	0
	54	61	ZJLO	11	2	55	Male	proximal ureter	lower calyx	1358	19*13	1	calcium oxalate	-	1	74.3	139.7	3	7	17	284	2.5	14	56	787.4	3	35	110.1	986.4	4.5	3	V4脱落	0
	36	39	LICH	12	1	55	Male	pelvis	lower calyx	1368	13*15	1	calcium oxalate	Escherichia coli	1	65.1	6542.1	6.5	7	27.5	2005	3.7	10	14.1	1129	3.5	22	47	875.6	2.7	2	22	0
	36	38	ZXAN	13	1	51	Male	proximal ureter	distal ureter and lower calyx	1121	20*11	1	calcium oxalate	-	1	90	1083.7	2.1	7	40.1	788.3	2.5	14	58.5	1383	3.8	20	38.1	989.2	3.5	1	20	0	hematuria	backache
	39	41	XXPI	14	1	59	Male	mid calyx	lower calyx	989	15*12	1	calcium oxalate	-	1	33.7	1003.5	1	5	61.9	348.7	1.5	13	7.6	33.5	1	30	16.7	1.3	1	1	20	0
	77	83	WXGU	15	2	39	Male	proximal ureter	lower calyx	875	12*13	1	calcium oxalate	-	3	64.4	2656.3	3	7	34.5	1757.1	3	20	134	854.7	2.1	36	89.4	1873	2.5	4	36	0
	29	29	HSZH	16	1	46	Female	lower calyx	lower calyx	1403	18*9	1	calcium oxalate	-	1	468.6	2978.1	4.5	7	17	1194	3.5	16	13	0	0	26	0	0	0	1	26	0
	28	27	LJZH	17	1	54	Male	proximal ureter	lower calyx	979	10*7	1	calcium oxalate	-	1	9.9	514.4	1.5	7	3.1	374.1	1	15	5.7	486.7	0	29	1.8	116.8	0	1	7	0
	42	44	ZPPE	18	1	33	Male	proximal ureter	lower calyx	1397	8*11	1	calcium oxalate	-	3	15.7	4958.7	6.5	7	11.6	2379.7	4	14	5.4	1148.6	3.5	36	3.7	874.8	3	3	14	0	hematuria
	60	65	DKPE	19	2	32	Male	proximal ureter	lower calyx	1551	10*17	1	calcium oxalate and carbonated apatite 8:2	-	3	34.6	744.3	6.5	7	28.5	1174.4	3.1	14	18.8	1506.8	2.5	28	5.7	0	0	3	28	1	LUTS in 3 days	hematuria
	8	9	ZJXI	20	1	38	Male	proximal ureter	lower calyx	1186	11*7	1	calcium oxalate	-	2	22.2	1241.4	3	7	4.8	566.1	2.3	14	1.3	299.9	2	29	0	0	0	3	14	0
the First Affiliated Hospital, and College of Clinical Medicine of Henan University of Science and Technology	4	5	HHWE	21	1	51	Male	mid calyx	distal ureter and lower calyx	1496	18*17	1	calcium oxalate and carbonated apatite 7:3	klebsiella pneumoniae	2	166.09	29.31	4	7	70.2	10.3	3	14	0	5	0	28	0	0	0	1	14	1
	72	78	CHPO	22	2	45	Male	proximal ureter	lower calyx	879	15*13	1	calcium oxalate	-	3	22	18	5	9	20	15	3	16	10	12	1	30	6	3	1	3	not free	1
	3	4	CLWE	23	1	37	Male	proximal ureter	lower calyx	953	12*15	1	calcium oxalate	-	2	33.6	76.5	3	6	12.5	10	1	13	3	5	1	27	0	1	1	2	27	0
	18	20	WALE	24	1	33	Female	lower calyx	lower calyx	1069	10*15	1	calcium oxalate	Candida albicans	2	35.5	57.6	4	6	21.3	15.7	2	14	4	5.2	0	31	0	3	0	2	31	no record
	48	54	FLJU	25	1	45	Female	mid calyx	lower calyx	1050	12*15	1	calcium oxalate	-	2	43.7	45.2	4	6	23.7	30.5	1	13	0	0	0	30	0	0	0	2	13	0
	16	18	LELE	26	1	24	Male	mid calyx	lower calyx	1347	10*15	1	calcium oxalate	-	2	5	11.25	4	7	0	2	1									1	7	0
	57	64	XYLI	27	2	57	Male	mid calyx	lower calyx	1424	13*16	1	calcium oxalate and carbonated apatite 6:4	Staphylococcus epidermidis	2	19	75	7	6	12	40	5	12	11	33	3	27	9	20	3	6	not free	1
	53	58	ZHXI	28	1	44	Female	proximal ureter	lower calyx	1237		1	calcium oxalate	-	2	7	15	3	6	2	1	0									1	6	0
	8	8	WHWE	29	1	50	Male	pelvis	lower calyx	1315	13*18	1	calcium oxalate	-	2	10	122	5	7	19	57	3	14	7	20	3	28	2	5	1	2	28	0
	48	53	LJDA	30	1	51	Male		lower calyx	1024	13*14	1	calcium oxalate	-	2	11	20	3	7	2	3	1									1	7	0
	35	37	LHYI	31	1	51	Female	pelvis & proximal ureter	lower calyx	1151	10-12	1	calcium oxalate	-	2	23.5	48.6	3	5	17.3	20.7	2	11	0	2	1					11	11	0
	32	34	HSNA	32	1	52	Male	mid calyx	lower calyx	1376	15*12	1	calcium oxalate	-	3	18	40	4	7	5	6	0									5		0
	47	51	ZJJU	36	1	53	Male	mid calyx	lower calyx	1402	15*15	1	calcium oxalate	-	3	25	40	2	7	0	2	0									2	7	0
	85	92	LHYI	37	2	45	Male	lower calyx	lower calyx	903	10*15	1	calcium oxalate	-	1	16	40	2	4	0	5	1									1	4	no record
	42	45	LLCH	38	1	55	Female	lower calyx	proximal ureter	1449	15*15	1	carbonated apatite	-	2	18	40	2	5	5	30	1									2	5	0
	78	84	ZZYA	39	2	18	Male	mid calyx	lower calyx	1307	10*11	1	calcium oxalate	-	2	0	9	1													2	2	0
	80	88	LCCH	40	2	32	Male	mid calyx	proximal ureter	1385	17*12	1	calcium oxalate	-	2	7	13	2	5	5	13	1									2	5	0
the Luoyang Central Hospital Affiliated to Zhengzhou University	112	117	GYNI	41	2	43	Female	lower calyx	lower calyx	1347	19	1	calcium oxalate and carbonated apatite 9:1	-	5	27.5	155.3	1.81	10	41.2	1388.6	2.35	17	15.8	1041.1	1	33	32.7	342.1	0	28	33	1
	67	72	GYBO	42	2	29	Male	proximal ureter	lower calyx	1574	15	1	calcium oxalate	-	5	109.5	15113.3	2.91	9	54.7	589.2	1.53	17	382.1	567.2	1.05	36	35.9	32.9	0.53	否	not free	1
	90	95	ZJWE	43	2	54	Male	proximal ureter	lower calyx	673	12	1	uric acid	klebsiella pneumoniae	6	178.2	20.5	1.8	11	39.8	32.4	1.05	19	34.5	46.4	0.5		453.1	22.3		10	V4脱落V3否	0
	72	79	CQLI	44	2	57	Female	mid calyx	lower calyx	1431	9	1	calcium oxalate and carbonated apatite 9:1	-	3	272.3	19.6	0.5	8	123.5	66.3	0	15	33.6	32.9	0	28	54.6	11.8	0	28	28	0
	92	96	LCXI	45	2	30	Female	mid calyx	lower calyx	1697	9	1	hydroxyapatite, carbonated apatite	-	3	10.3	9.3	3.57	7	12.5	11.8	2	15	78.1	11.9	1	29	11.7	11.3	0	29	29	0
	108	112	LKKE	46	2	22	Female	mid calyx	lower calyx	1567	16	1	calcium oxalate and carbonated apatite 9:1	-	2	364.4	1943.2	3.9	7	200.6	56.3	1.05	14	231.5	128.5	1	28	78.9	33.1	0		not free	1
	103	108	SHJU	47	2	46	Male	lower calyx	lower calyx	1389	13	1	calcium oxalate and carbonated apatite 9:1	Staphylococcus epidermidis	2	177.3	22.1	2.35	7	39.9	67.3	1	14	34.9	33.1	0.51	29	44.8	22.7	0		not free	0
	20	22	SWMI	48	1	56	Female	mid calyx	lower calyx	1437	15	1	calcium oxalate	Escherichia coli	2	33.8	43.2	1.05	7	20.3	33.8	0.5	14	22.3	22.3		27	66.9	11.6	0	27	27	0
	110	113	SRRU	49	2	42	Female	mid calyx	lower calyx	1537	12	1	hydroxyapatite, carbonated apatite	-	2	39.9	55.8	1.03	7	12.7	77.9	0.5	14	24.6	10.9	0		87.6	35.6		14	14	0
	80	87	ZWCH	50	2	54	Male	lower calyx	lower calyx	1329	12.5	1	calcium oxalate and carbonated apatite 9:1	Escherichia coli	2	20.3	2797.9	1.51	7	12.5	1582.4	0.51	14	11.3	678.3	0.5	28	21.9	11.4	0			0
	50	55	RYMI	51	1	45	Male	lower calyx	lower calyx	1601	10	1	hydroxyapatite, carbonated apatite	-	2	54.3	5.3	1.5	7	201.2	34.8	2.01	15	9.2	0.6	0		39.8	17.8		7	7	1
	81	89	SXQI	52	2	51	Female	mid calyx	lower calyx	1576	19	1	hydroxyapatite, carbonated apatite	-	2	44.2	654.2	3.5	7	22.3	564.2	0.5	14	22.8	66.9	0.39	28	22.1	67.1	0		not free	1
	15	17	LJHU	53	1	36	Male	proximal ureter	lower calyx	1210	9	1	calcium oxalate	Escherichia coli	2	12.5	55.9	2.3	7	20.3	43.9	1.53	14	30.1	10.5	1.1	32	78.4	55.3	0.5		not free	1
	13	16	HHJI	54	1	43	Male	mid calyx	lower calyx	760	17	1	uric acid	Escherichia coli	2	20.5	23.5	2.31	7	44.4	44.3	1	15	44.9	44.2	0	30	15.9	56.3	0	28	28	1
	45	48	XLPI	55	1	59	Female	mid calyx	lower calyx	981	15	1	calcium oxalate	-	2	276.4	44.3	2.31	7	129.8	68.7	1	15	12.9	56.8	0	30	21.9	25.6	0	28	30	1
	102	104	MHLI	56	2	42	Male	proximal ureter	lower calyx	810	10	1	uric acid	Escherichia coli	2	25.4	11.9	1.05	7	55.3	20.2	1.09	14	10.5	33.6	0.5	26	22.1	22.8	0	28	28	no record
	106	111	MHXU	57	2	53	Female	upper calyx	lower calyx	1219	13.1	1	calcium oxalate and carbonated apatite 8:2	-	2	19.6	48.2	1.53	7	10.6	18.5	1.05	15	27.9	55.2	0.51		35.4	11.8		15	15	1
	94	99	SJHA	58	2	34	Male	mid calyx	lower calyx	1385	16.5	1	calcium oxalate and carbonated apatite 8:2	-	3	200.3	44.3	1.05	8	66.7	36.9	0.9	15	48	34.7	0.5	32	68.7	22.4	0		not free	0
	111	116	DGJU	59	2	31	Male	mid calyx	lower calyx	681	16	1	uric acid	-	2	66.6	23.1	3.9	7	39.6	89.5	1	14	33.7	22.8	1.03	28	17.5	34.2	0	28	28	0
	74	80	ZHFA	60	2	45	Female	mid calyx	lower calyx	1512	15.3	1	calcium oxalate and carbonated apatite 8:2	Escherichia coli	2	89.1	11.2	2.95	7	30.4	32.1	1	14	77.8	11.8	0.85	27	33.7	23.9		27	27	1
the 990th Hospital of the Joint Logistics Support Force of the Chinese People's Liberation Army	62	66	BAGU	61	2	37	Male	mid calyx	lower calyx		16*6	1	calcium oxalate	Escherichia coli	1	4.8	136	2	5	35	7	4	17	2	0	2	36	4.8	24	2	3	36	0
	84	90	YCHO	62	2	49	Male	lower calyx	distal ureter and lower calyx		16*14	1		-	3	6.1	87	0	无								31	58	45	0	31	31	0
	62	67	CUTA	63	2	43	Male		lower calyx		20*18	1	calcium oxalate	-	3	19.8	2198	3.8	17	4.9	207	3.5	27	1	677	2	29	21	1357	1	3	29	0
	28	28	CFSH	64	1	43	Female	mid calyx	lower calyx		16*9	1		-	3			3	9	269	6.9	3	20	-	0-2	2					1	20	0
	23	23	CPJI	65	1	32	Male	proximal ureter	lower calyx		15*10	1		-	1	19.1	21.9		5	10	10			0	0-1						4	12	0
	47	52	DKYU	66	1	47	Male	lower calyx	distal ureter and lower calyx		20*25	1		-	1	1/4 view	1/4 view		4	1/4 view	1/4 view		11	135	180						1	11	0
	46	49	LBI	67	1	48	Male	proximal ureter	lower calyx		10*12,10*08	1		-	3	0	1281.6		5	0	530		15	0	0-1						3	15	0
	55	63	LXJI	68	1	48	Male	proximal ureter	lower calyx		15*10	1		-	1	0-3	full view		5	0	300.5		13	0	0						1	13	0
	32	33	PTYI	69	1	57	Male	proximal ureter	lower calyx		15	1		-	3	1.6	40		7	328	426.4		13	1-3	0						3	13	0
	101	102	WYCH	70	2	52	Female	proximal ureter	lower calyx		10*10	1		-		40	0			25	0			35	0-1						10		0
	40	42	WXZH	71	1	53	Male	proximal ureter	lower calyx		15	1		-	3	25	200		7	15	2		11	1	30		27	0-3	0		3	not free	no record
	86	94	WYYI	72	2	22	Female	lower calyx	lower calyx		16	1		-	3	7.2	0		6	6.3	0		9	1-3	0		15	1-3	0		3	15	0
	17	19	XYQI	73	1	57	Male	proximal ureter	lower calyx		20*15	1		-	2	0	0		5	0	10		13	0	0-1						2	13	0
	50	56	YHSH	74	1	40	Male	lower calyx	lower calyx		13*15	1		-	1	4.8	17.33		5	0.8	12			0	0.8						1	11	0
	92	97	ZHTI	75	2	51	Female	proximal ureter	lower calyx		15*10	1	calcium oxalate	-	2	2840	0		4	21.5	0		10	21.10	0		24	1-3	0		2	24	0
	45	46	WBAN	76	1	45	Male	lower calyx	lower calyx		15*8	1		-	1	0-1	12		4	0	22		12	1-3	0-1						1	not free	no record
	68	74	ZXMI	77	2	45	Male	lower calyx	lower calyx		15*10	1	calcium oxalate and carbonated apatite 9:1	-	4	630	43895		7	450	0		8	165.1	3-5		20	1-3	0		7	20	0
	84	91	ZHZH	79	2	48	Male	proximal ureter	distal ureter and lower calyx		11*7	1	calcium oxalate	-	1	70	1540	5.5	5	64	685	3	58	28	32	1.5					5	58	0
Huaihe Hospital of Henan University	23	24	ZJLI	81	1	48	Male	proximal ureter	lower calyx	905	15	1	calcium oxalate	-	3	26.7	1582.9	1	7	11	807.9	0									4	7	0
	10	11	HXGU	82	1	58	Male	mid calyx	lower calyx	911	11*8	1	calcium oxalate and carbonated apatite 8:2	-	3			0	6	17.6	752.4	0	14	2.5	59.7	0	34			0	6	not free	0
	70	77	ZMTZ	83	2	45	Male	proximal ureter	lower calyx	1083	15	1	calcium oxalate	-	2	5.5	3	0	9	0.3	0.6	0	16	17.6	752.4	0	31			0		not free	0
	120	120	LSZH	84	2	26	Female	mid calyx	lower calyx	1575	10	1	calcium oxalate	-	4	20.2	129.6	0	10			0	14	5	2711.5	0	35	6.9	36.2	0	1	35	0
	53	60	LIJI	85	1	44	Male	lower calyx	lower calyx	1680	8	1	calcium oxalate and carbonated apatite 4:6	-	3	15.3	2804.6	3	10			0	18			0	30	12.9	65.8	0	2		0
	68	76	LXWE	86	2	53	Male	proximal ureter	lower calyx	1374	6*10	1	calcium oxalate	-	3	28.7	5930.3	1	8			0	14	1-3	200	0	26	6.3	192.1	0	20	26	0
	65	69	WYXO	87	2	45	Male	mid calyx	lower calyx	1400	18	1	calcium oxalate and carbonated apatite 7:3	-	2	41.6	1361.4	1	13	4.6	132.3	0	19	3.1	75.4	0	30	2.3	8.8	0		31	1
	33	35	LZJU	88	1	47	Male	proximal ureter	lower calyx	1293	10	1	calcium oxalate and carbonated apatite 8:2	-	2	32.8	8307.3	0	6	10.8	364.8	0	11	24.2	54.8	0	38	12.6	562.6	0	3	38	0
	102	106	PAWE	89	2	56	Male	mid calyx	lower calyx	1346	11	1	calcium oxalate and carbonated apatite 8:2	-	2	20.6	6088.4	2	7			0	12	3.7	34.3	0	20	4.8	1215	0	7	20	0
	30	32	LXAZ	90	1	29	Male	mid calyx	lower calyx	1476	18	1	calcium oxalate, hydroxyapatite and carbonated apatite 6:3:1	-	3	25.1	1165.6	0	6	8	731.2	0	14	40.9	9585.9	0					3	14	0
	116	118	WYLI	91	2	47	Male	proximal ureter	lower calyx	1361	15	1	calcium oxalate	-	2	7	265.1	2	7	39.6	929.7	1	16	13.7	79.6	0	35	15.1	162.9	1	14	35	0
	85	93	SJJZ	92	2	56	Male	lower calyx	lower calyx	1210	20	1	carbonated apatite	-	2	4.5	81	0	8	4.1	4.1	2	15	6.2	148.9	1	29	96	20.6	0		not free	0
	46	50	MWBO	93	1	59	Female	proximal ureter	lower calyx	1433	12	1	calcium oxalate and carbonated apatite 6:4	-	2	11	2391.7	0	7	4	29.7	0									3	7	0
	53	59	LYJZ	94	1	43	Male	mid calyx	lower calyx	1117	20	1	calcium oxalate	-	3	52.6	7041.2	3	8	45.7	16.2	1	16			0	49	17.6	510.9	1	14	49	0
	110	114	SSFE	95	2	42	Male	proximal ureter	lower calyx	1347	10	1	calcium oxalate and carbonated apatite 6:4	-	2	4.6	10.8	2	8	7.1	211.3	0	13	15.3	2804.6	0	54	59.6	4165.2	0	7	54	0
	77	82	LBLZ	96	2	54	Male	proximal ureter	lower calyx	1302	20	1	calcium oxalate	-	2	35	4362.4	1	8	16.4	612.9	2					35	1.7	1.4	1	2		0
	94	101	YALO	97	2	53	Male	proximal ureter	lower calyx	1217	12	1	calcium oxalate	-	3	125.1	6740.5	1	8	+	++	0											0
	102	105	LIGA	98	2	41	Male	mid calyx	lower calyx	1000	20	1	calcium oxalate	-	3	52.5	563.7	2															0
	116	119	JYKA	99	2	26	Female	proximal ureter	lower calyx	1176	15	1	calcium oxalate and carbonated apatite 9:1	-	3	40.6	9063.5	0	6			0	17			0	51	1.6	710.3	0	28	not free	0
	11	14	WABI	100	1	36	Male	proximal ureter	lower calyx	1554	11	1	calcium oxalate and carbonated apatite 7:3	-	3	47.1	4369.1	2
Xinxiang Central Hospital	51	57	QNJU	101	1	56	Male	mid calyx	lower calyx	1412	15	1	calcium oxalate	-	1	5-6	2456	5	5	98	1589	5	19	58	1272	4	82	65	856	2	1	82	0
	79	86	GUFE	102	2	43	Male	lower calyx	lower calyx	906	10*12	1	calcium oxalate	-	3	10.1	29.7	4	7	10	582.4	2	15	8.2	19.8	2	36	9.8	598.3	0	3	36	0
	25	25	YRMI	103	1	50	Female	upper calyx	lower calyx	915	11	1	calcium oxalate	-	3	71	1847		7	12	1689	4	14	86	1949	2	31	175	1631	0	3	28	0
	78	85	ZHDO	104	2	51	Male	proximal ureter	lower calyx	1302	18	1	calcium oxalate	-	4	62	5584	4	8	174	30	3	15	12	1397	2	32	17	1972		2	32	0
	103	109	GSFN	105	2	50	Female	mid calyx	lower calyx	1377	16	1	calcium oxalate	-	3	98	2956	5	7	12	21	4	14	0	3906	4	23			2	3	not free	0
	55	62	LUBI	106	2	40	Male	mid calyx	lower calyx	1415	15*6	1	hydroxyapatite	-	3	68	1978	9	9	65	274	9					36	4488	6201	4	3	36	0
	9	10	ZHWL	107	1	74	Male	proximal ureter	lower calyx	1077	12	1	calcium oxalate	-	3	25	1792	3	8	1229	1885	2	17	52	18916	2					3	17	0
	94	100	WHSH	108	2	36	Male	lower calyx	lower calyx	1134	15	1	calcium oxalate and carbonated apatite 7:3	-	5	No record		5	9			2	22			1	76	90	3866	1	未排石	not free	0
	106	110	LIBI	109	2	27	Male	proximal ureter	lower calyx	1379	5*5*12	1	Calcium hydrogen phosphate dihydrate	-	No record	382	9395	3	6	98	2725	2				1	31	195	605	1	6	31	0
	64	68	JYTA	110	2	48	Female	upper and mid calyx	lower calyx	1451	17	1	calcium oxalate and carbonated apatite 7:3	-	3	44	35	3	7	380	7	4	14				27	23	0	1	3	not free	0
	1	1	JXR	111	1	50	Female	proximal ureter	lower calyx	1302	13	1	calcium oxalate	-	2	53	26	4	7	18	18	4		0	0	3	34	13	0	2	1	34	1
	110	115	HKDI	112	2	46	Female	upper calyx	lower calyx	1196	15	1	carbonated oxalate and calcium hydrogen phosphate dihydrate 7:3	Escherichia coli	No record	No record		3				1				1	92	37	54	1	未排石	no record	0	lost
	10	13	LQSH	113	1	50	Male	proximal ureter	lower calyx	1203	18	1	calcium oxalate & calcium carbonate 9:1	-	2	51	1583	3	6			4	13								2	no record	0
	29	30	DCLO	114	1	31	Male	proximal ureter	lower calyx	1080	12	1	calcium oxalate and carbonated apatite 8:2	-	2	58	68	6	7	48	200	5					31	93	1874	4	30	30	0
	20	21	ZEHU	115	1	40	Male	proximal ureter	lower calyx	891	14	1	calcium oxalate & calcium carbonate 8:2	-	4	9	1029	8	5	31	370	6	30	41	508	4	34	0	7624	3	3	34	1
	29	31	LHJU	116	1	33	Female	mid calyx	lower calyx	1143	15	1	carbonated oxalate & calcium carbonate	-	2	127	787	8	7	+	+	4	19	36.6	13.4	3	34	43	7	2	3	not free	0
	76	81	HYFE	117	2	52	Female	pelvis	lower calyx	970	16*10	1	calcium oxalate & calcium carbonate	-	4	73	555	No record	7	0	2600	2	14	42	748	2	31	16	11105	2	31	no record	0
	2	43	WBXI	119	1	57	Male	mid calyx	lower calyx	1085	10*12	1		-	3	5	21	5	8	12	242	2	13	11	10554	4					3	no record	0
	41	26	CJYN	120	1	55	Female	lower calyx& proximal ureter	lower calyx	1231	14	1	calcium oxalate	-	2	497	2048	3	6	37	113	1	14	18	44	1	37	43	22	1	2	not free	0
The Second Affiliated Hospital of Zhengzhou University（supplement because of the lost data during COVID-19）	25	1’	WDLI	121	1	42	Male	mid calyx	lower calyx	1675	16*12	1	calcium oxalate	-	3	32	175	2	7	3	13	1.5	14	1	3	0					3	3	0
	119	10‘	ZHJI	122	2	46	Male	proximal ureter	proximal ureter	1203	14*13	1	calcium oxalate	-	3	71	3233	3.5	7	266	316	2					28	17	207	0	7	28	0
	66	6‘	ZHXI	123	2	57	Female	proximal ureter	proximal ureter	1037	11*9	1	calcium oxalate	-	4	18	2639.7	3.5	7	20	1703.4	2.7	14	28.3	751.5	2	38	11	60	2	7	38	0
	57	5’	OLMI	124	1	37	Male	proximal ureter	distal ureter	1688	20*11	1	calcium oxalate and carbonated apatite 6:4	-	4	60	657	4	7	74	8874	6	15	33	5748	4	28	5.7	188	3	7	15	0	hematuria
	70	7’	GYQI	125	2	51	Male	proximal ureter	distal ureter	922	5*11	1	carbonated apatite	-	4	10	781	0	7	27	2	0	17	273	696	0	45	8.8	637	0	4	7	0	LUTS in 3 days
	46	3‘	LEWE	126	1	40	Male	mid calyx	proximal ureter	1475	20*18	1	calcium oxalate	-	3	107	1076	6	6	4.5	19.8	2.5	16	61.7	5.6	5	24	14.8	59.9	2.5	3	24	0	hematuria	renal colic in 16 days
	46	4’	HSHU	127	1	51	Female	mid calyx	distal ureter	793	12*11	1	calcium oxalate	-	5	7.6	3.8	0	11	5.9	34.1	0	19	20	<1	0	27	0-2	24		5	19	0
	94	9’	ZSHU	128	2	60	Female	lower calyx	distal ureter	1083	10*11，8*10	1	carbonated oxalate and calcium hydrogen phosphate dihydrate 7:3	-	5	79.6	2118.8	7.7	9	11.5	55.6	4.5					28	2	3	0	4	4	1	renal colic in 7 days	light renal capsule hemorrhage in 14 days
	28	2‘	LCXI	129	1	60	Male	proximal ureter	distal ureter and lower calyx	1431	16*11	1	calcium oxalate	klebsiella pneumoniae	3	2	652.9	0	16	1	20	0					35	4.1	44.3	0	3	16	0
	80	8‘		130	2
